# Supplementary material for: A Drug Repositioning Approach Identifies a Combination of Compounds as a Potential Regimen for Chronic Lymphocytic Leukemia Treatment
Source: Front Oncol. 2021 May 28;11:579488. doi: 10.3389/fonc.2021.579488 (PMC8195271; doi:10.3389/fonc.2021.579488)
Supplement: Supplementary file 2 [file Table_1.xlsx]

## Sheet: Sheet1
	A drug repositioning approach identifies a combination of compounds as a potential regimen for Chronic Lymphocytic Leukemia treatment Atef Nehdi; Nosaibah Samman; Abdullah Mashhour; Alshaimaa Alhallaj; Thadeo Trivilegio; Sheraz Gul; Jeanette Reinshagen; Ahmed Alaskar; Gamal Gmati; Khadega A Abuelgasim; Fatmah Mansour and Mohamed Boudjelal. Supplementary Table: List and characteristics of Recruted…
	Patient #	Gender/	Age (y)	Diagnosis	Risk stratification	BCR-ABL/ABL % at diagnosis	FISH	Peripheral Blast % at diagnosis	ALC (x109/L)
	1	Female	60	CML	NA	47	t(9;22)(q34;q11.2)	Zero	NA
	2	Male	41	CML	NA	Not available	Not available	Not available	NA
	3	Male	46	CML	NA	25	t(9;22)(q34;q11.2)	Zero	NA
	4	Female	50	CML	NA	49	t(9;22)(q34;q11.2)	Zero	NA
	5	Female	27	CML	NA	75	t(9;22)(q34;q11.2)	Zero	NA
	6	Female	37	CML	NA	20	t(9;22)(q34;q11.2)	Zero	NA
	7	Female	37	CML	NA	62	t(9;22)(q34;q11.2)	Zero	NA
	8	Male	68	CML	NA	21	t(9;22)(q34;q11.2)	Zero	NA
	9	Male	74	AML	intermediate	NA	trisomy 8	9	NA
	10	Male	26	AML	low	NA	Normal karyotype	46	NA
	11	Male	41	AML	low	NA	t(15;17)(q22;q21)	43	NA
	12	Male	77	AML	High	NA	t(9;11)(p22;q23)	83	NA
	13	Male	63	AML	Low	NA	Normal karyotype	75	NA
	14	Male	68	AML	intermediate	NA	Extra cop of EVI gene in long arm of chromosome 3 (3q27)	27	NA
	15	Male	30	AML	intermediate	NA	Trisomy 8	2	NA
	16	Male	32	AML	low	NA	t(8;21)	32	NA
	17	Male	60	AML	High	NA	Normal karyotype; FLT3 positive and NPM1 negative	90	NA
	18	Male	56	AML	High	NA	deletion 13q14, deletion 20q12, Trisomy 8, Tetrasomy 8	17	NA
	19	Female	22	T cell-ALL	High	NA	11q deletion	70	NA
	20	Male	57	pre B ALL	High	NA	Monosomy 7, 7 q deletion, 4p deletion, t(9;22)(q34;q11.2)	74	NA
	21	Male	42	pre B ALL	High	NA	t(4;11)	73	NA
	22	Female	26	pre B ALL	High	NA	t(4;11)	94	NA
	23	Male	23	pre B ALL	High	NA	deletion in the short arm of chromosome 9 (9p21)	2	NA
	24	Female	58	pre B ALL	High	NA	Negative	27	NA
	25	Female	17	pre B ALL	High	NA	t(9;22)	2	NA
	26	Female	38	T cell-ALL	High	NA	deletion in 12p13 (ETV6(TEL) gene)	76	NA
	27	Male	61	CLL	NA	NA	13q deletion, 11p deletion	NA	83
	28	Male	74	CLL	NA	NA	17p deletion and trisomy 12	NA	212
	29	Male	63	CLL	NA	NA	Not done	NA	8.67
	30	Male	50	CLL	NA	NA	13q deletion	NA	71.38
	31	Male	84	CLL	NA	NA	Trisomy 12	NA	7.4
	32	Male	85	CLL	NA	NA	Not done	NA	29.1
	33	Male	82	CLL	NA	NA	Not done	NA	48
	34	Female	74	CLL	NA	NA	13 q del	NA	88
	35	Female	91	CLL	NA	NA	Normal karyotype	NA	170
	36	Female	72	CLL	NA	NA	13 q del	NA	17.8
	37	Male	72	CLL	NA	NA	Normal karyotype	NA	35.6
	38	Male	62	CLL	NA	NA	Normal karyotype	NA	55
	39	Male	60	CLL	NA	NA	13 q del, trisomy 12	NA	29.4
	40	Male	56	CLL	NA	NA	Normal karyotype	NA	43.9
	41	Female	56	CLL	NA	NA	Normal karyotype	NA	71
	42	Female	76	CLL	NA	NA	13 q del	NA	12
	43	Male	69	CLL	NA	NA	Normal karyotype	NA	33
	44	Female	72	CLL	NA	NA	Normal karyotype	NA	72
	45	Male	75	CLL	NA	NA	Not done	NA	26.8
	46	Male	56	CLL	NA	NA	13 q del	NA	10.6
	47	Male	65	CLL	NA	NA	Trisomy 12	NA	13.29
	48	Male	74	CLL	NA	NA	Trisomy 12	NA	14.6
	49	Male	76	CLL	NA	NA	deletion of 13q14	NA	11.64
	50	Female	45	CLL	NA	NA	Normal karyotype	NA	43.9
		NA= Not Applicable
